# Supplementary material for: Butanolides and Butenolides from a Marine-Derived Streptomyces sp. Exert Neuroprotective Activity through Activation of the TrkB Neurotrophin Receptor
Source: Mar Drugs. 2023 Aug 25;21(9):465. doi: 10.3390/md21090465 (PMC10532803; doi:10.3390/md21090465)
Supplement: Supplementary file 1 [file marinedrugs-21-00465-s001.zip]

Archive with 1 entries (1 files):
- marinedrugs-2552877-supplementary.pdf
